# Supplementary material for: A Brand-New Metal Complex Catalyst-Free Approach to the Synthesis of 2,8-Dimethylimidazo[1,2-b]pyridazine-6-Carboxylic Acid—A Key Intermediate in Risdiplam Manufacturing Process
Source: Molecules. 2025 Jul 18;30(14):3011. doi: 10.3390/molecules30143011 (PMC12300203; doi:10.3390/molecules30143011)
Supplement: Supplementary file 1 [file molecules-30-03011-s001.zip]

Archive with 1 entries (1 files):
- molecules-3665157-supplementary.pdf
